# Supplementary material for: Diversity of planktonic fish larvae along a latitudinal gradient in the Eastern Atlantic Ocean estimated through DNA barcodes
Source: PeerJ. 2016 Oct 12;4:e2438. doi: 10.7717/peerj.2438 (PMC5068340; doi:10.7717/peerj.2438)
Supplement: Supplemental Information 1 [file peerj-04-2438-s001.txt]

>A-richardsonii
CGGCACAGCTTTAAGCCTGCTTATCCGAGCAGAGCTAAGCCAACCCGGTGCCCTTTTAGG
CGACGACCAAATTTATAATGTTATCGTTACAGCACATGCTTTTGTTATGATTTTCTTTAT
AGTAATGCCTATCATGATCGGCGGCTTTGGAAACTGGCTCATTCCCTTGATACTAGGGGC
CCCCGATATGGCTTTCCCTCGAATAAACAACATGAGCTTTTGACTCCTCCCCCCTTCTCT
ACTTCTTCTTCTGGCCTCTTCAGGGGTAGAAGCCGGGGCCGGGACAGGGTGGACTGTTTA
CCCTCCTCTCTCTGGTAACTTGGCCCACGCAGGAGCCTCCGTTGACCTAACAATCTTCTC
CCTTCACCTAGCAGGGATCTCGTCAATTCTAGGGGCAATTAACTTTATTACAACAATTAT
TAACATGAAACCCCCTGCAGTCTCCCAGTATCAAACGCCCCTATTCGTCTGAGCTGTTCT
TATCACTGCCGTTCTCCTTCTGCTCTCCCTTCCAGTACTAGCCGCTGGCATTACCATGCT
TTTGACAGACCGAAACCTCAATACAACTTTCTTTGACCCTGCAGGAGGTGGGGACCCAAT
TCTCTACCAGCATCTCTTCTGATTCTTTGGCcacc
>B-argyrogaster
CCTCTTAATCCGAGCCGAGCTAAGCCAACCGGGCGCCCTCATAGGGGACGACCAAATTTA
TAATGTAATTGTAACAGCACATGCTTTTGTAATAATTTTCTTTATAGTAATGCCAATTAT
AATCGGCGGCTTTGGAAACTGACTAATTCCTCTTATGATCGGGGCCCCTGACATAGCTTT
TCCTCGAATAAATAATATGAGCTTCTGGCTTCTTCCTCCTTCCTTCCTTCTCCTCCTAGC
CTCCTCTGGTGTTGAAGCCGGAGCAGGGACAGGATGAACAGTTTACCCTCCCTTAGCAGG
GAATCTTGCTCACGCAGGAGCTTCCGTAGACCTAACTATTTTCTCCCTTCACCTCGCTGG
AATCTCCTCAATTCTCGGTGCAATTAATTTTATTACAACCATTATCAACATGAAACCGCC
AGCTATTTCTCAGTACCAAACACCCCTCTTTATTTGAGCTGTACTCATTACGGCTGTCCT
CCTGCTCCTCTCTCTCCCTGTCCTAGCCGCAGGAATCACAATACTACTAACAGACCGAAA
CCTAAATACTACCTTCTTTGACCCTGCCGGAGGAGGAGACCCCATTCTTTACCAACATCT
ATTCTGATTCTTTGGCCACCA
>B-infans
GGGCGGAGCTGAGCCAGCCCGGAGCCCTTCTAGGGGATGACCAGATTTATAATGTCATCG
TCACCGCCCACGCCTTCGTAATGATTTTCTTTATAGTAATGCCTGTTATAATCGGCGGGT
TCGGGAACTGATTAATTCCCTTAATGATCGGAGCCCCCGACATGGCATTTCCACGAATGA
ACAACATGAGTTTCTGATTACTCCCTCCGTCCTTCCTCCTCCTCCTGGCTTCCTCTGCCG
TAGAAGCAGGCGCCGGTACGGGGTGGACTGTCTACCCTCCCCTCTCTAGCAACCTAGCAC
ACGCAGGGGCTTCTGTCGACCTGACCATCTTTTCATTACACCTGGCGGGAATCTCTTCAA
TCTTGGGAGCGATCAATTTTATTACAACAATTATTAACATAAAACCTCCTGCCATTACCC
AATATCAAACCCCTCTATTCGTGTGGGCTGTTTTAATTACTGCCGTTCTCCTTCTACTCT
CCCTACCTGTCTTAGCGGCCGGGATTACAATGCTATTAACTGACCGAAACCTAAATACAA
CCTTCTTTGACCCGGCAGGAGGGGGAGACCCAATTCTGTACCAACACCTCTTTTGATTCT
TTGGCCACCA
>B-suborbitale
TTATACCTATTATAATTGGAGGCTTCGGAAACTGATTGATCCCATTAATAATTGGAGCCC
CAGATATAGCATTCCCTCGAATAAACAACATAAGCTTCTGACTGCTCCCTCCCTCTTTCC
TTCTCCTCCTGGCCTCCTCCGCCGTAGAAGCTGGGGCCGGAACGGGTTGAACCGTCTACC
CTCCGCTTGCCGGAAACCTTGCCCACGCCGGAGCCTCCGTCGACCTAACAATCTTCTCCC
TTCACTTAGCAGGTGTCTCCTCAATTTTAGGGGCAATTAACTTCATTACGACCATCATCA
ACATAAAACCTCCAGCCCTTACCCAGTTCCAGACCCCCTTGTTTGTGTGAGCTGTTTTAA
TTACTGCCGTCCTCCTGCTCCTCTCCCTCCCTGTATTAGCTGCCGGCATTACAATGCTTC
TAACAGACCGAAATCTTAACACCACCTTCTTTGACCCTGCCGGCGGAGGTGACCCCATCC
TCTACCAGCACTTATTCTGATTCTTTGGCCACCCA
>B-indicus
ATCCTTATCCGGGCTGAACTCAGCCAACCTGGAGCCCTTCTGGGCGATGATCAAATTTAT
AACGTAATCGTAACAGCTCACGCTTTCGTAATGATTTTCTTTATGGTAATGCCTCTCATG
ATCGGGGGATTCGGAAACTGACTTATCCCTCTTATGATCGGTGCCCCTGACATGGCATTC
CCACGAATGAACAACATGAGCTTCTGACTCCTTCCACCGTCCTTCCTTCTCCTCCTGGCC
TCGTCTGGCATTGAAGCTGGGGCCGGTACTGGCTGAACAGTCTACCCTCCGCTTGCTGGC
AATCTTGCCCACGCGGGTGCCTCTGTAGACCTAACAATCTTTTCGCTTCACCTAGCGGGT
ATTTCATCAATTCTCGGAGCCATTAACTTCATTACTACAATTATTAATATGAAACCCCCA
GCAACAACTCAATTCCAAACCCCACTATTTGTATGGGCAGTACTAATTACAGCTGTTCTA
CTTCTCCTATCTCTTCCTGTACTCGCGGCAGGTATTACCATGCTCCTGACGGACCGAAAT
CTAAACACCACCTTCTTCGACCCTGCAGGAGGGGGAGACCCAATCCTGTACCAGCATCTA
TTCTGATTCTTTGGCCACCA
>C-acclinidens
GCTTTCCCACGTATGAACAACATGAGCTTCTGATTGCTCCCCCCCTCTTTCTTTTTGCTC
TTGGCCTCAGCCGGAGTAGAAGCAGGCGCAGGCACCGGGTGAACCGTATATCCCCCCCTT
GCTAGTAATCTAGCCCACGCCGGAGCTTCCGTAGACCTAACCATTTTCTCGCTCCACCTC
GCAGGGGTCTCATCAATTCTTGGGGCAATCAACTTTATTACTACCATCATTAACATAAAA
CCCCCTGCCTCTACGCAGTACCAAACTCCTCTTTTCGTCTGGGCCGTCCTAATCACTGCT
GTCCTCCTACTCCTATCACTACCAGTGTTAGCCGCAGGTATTACTATACTTCTCACAGAT
CGCAACCTAAACACCTCTTTCTTTGACCCCGCCGGAGGCGGCGACCCAATTCTTTATCAA
CACCTATTCTGATTCTTT
>C-baxteri
GCATTCCCCCGAATGAATAATATGAGCTTCTGACTTCTTCCTCCCTCTTTCCTACTGCTT
CTGGCTTCTTCCGGAGTTGAAGCTGGTGCCGGAACCGGTTGAACAGTATACCCTCCCCTA
GCCGGTAACCTAGCCCACGCTGGAGCATCCGTCGACCTAACTATCTTCTCCCTTCACTTA
GCAGGTGTGTCATCAATTCTTGGAGCAATCAACTTCATCACAACCATCATTAATATGAAA
CCTGCAGCTATTTCCCAATACCAAACACCCCTATTTGTATGAGCGGTTCTAATTACAGCC
GTTCTTCTCCTCCTATCTCTGCCAGTTCTTGCTGCAGGGATTACAATACTACTTACAGAC
CGAAATCTAAACACAACCTTCTTTGACCCTGCGGGAGGAGGGGATCCCATCCTTTATCAA
CACCTGTTTTGATTCTTT
>C-braueri
TCTACAACGTTATCGTTACCGCCCACGCCTTTGTAATGATCTTTTTTATGGTCATGCCAA
TCATGATTGGCGGTTTTGGCAACTGACTAATTCCTCTGATGCTAGGGGCCCCTGACATGG
CTTTCCCTCGGATGAACAACATAAGCTTTTGACTACTTCCCCCCTCCTTTTTTCTCTTGC
TAGCCTCAGCTGGCGTAGAGGCAGGCACAGGCACAGGCTGAACTGTGTACCCCCCTCTGG
CCAGCAACCTGGCCCATGCCGGAGCCTCCGTAGACCTAACCATCTTCTCCCTTCACCTTG
CCGGTGTCTCTTCGATCCTCGGCGCAATCAACTTCATCACCACGATTATTAACATGAAAC
CCCCCGCCTCAACCCAATATCAGACCCCCCTCTTCGTCTGAGCTGTTCTAATTACTGCCG
TTCTCCTTCTCCTCTCTCTACCCGTCTTGGCCGCGGGCATCACAATGCTTCTGACTGACC
GGAACTTAAACACCTCCTTTTTCGACCCTGCCGGGGGGGGCGACCCGATCCTCTACCAAC
ACCTGTTCTGATTCTTTGGCCACC
>C-conger
ACATTTATAATGTTATCGCAACAGCACATGCCTTTGTAATAATTTTCTTCATAGTAATAC
CAGTAATAATTGGAGGGTTTGGCAATTGACTAGTGCCACTAATAATTGGGGCCCCAGACA
TAGCATTTCCACGAATAAATAATATAAGCTTCTGATTATTACCTCCATCATTTCTTTTAC
TATTAACTTCATCTGGAGTTGAGGCCGGGGCAGGAACAGGATGAACTGTTTATCCCCCTC
TGGCAGGGAATCTGGCCCACGCTGGAGCATCAGTTGACCTAACAATCTTTTCTCTACACC
TAGCAGGAATTTCATCTATCCTTGGAGCTATTAACTTTATTACTACTATTATTAATATAA
AACCACCAGCTACCACCCAATATCAAACCCCTCTATTTGTATGATCCGTTCTAGTCACCG
CCGTACTGTTACTACTCTCCCTCCCAGTCCTTGCTGCCGGGATTACAATGCTTTTAACAG
ATCGAAATCTTAATACTACCTTCTTTGACCCAGCGGGTGGAGGGGACCCAATCCTTTACC
AACACCTATTTTGATTCTTTGGCCACCCAAAAAGTCTAAAAACAG
>C-livida
GCCTTCCCCCGAATGAACAACATAAGCTTTTGACTTCTCCCCCCATCTTTCTTTTTGCTA
CTAGCCTCAGCCGGAGTAGAGGCCGGTGCTGGCACCGGATGAACCGTGTATCCCCCCCTT
GCCGGTAACTTAGCCCACGCCGGGGCCTCCGTAGACCTAACTATTTTCTCACTACATCTA
GCCGGAGTCTCCTCAATCCTAGGAGCAATCAACTTTATTACCACTATTATTAACATAAAA
CCCCCCGCCTCCACGCAATATCAGACCCCTCTTTTCGTCTGAGCTGTGCTCATTACGGCT
GTTCTACTTCTCCTCTCGCTACCCGTCCTAGCCGCAGGCATCACCATGCTTCTTACTGAC
CGTAACCTGAACACCTCCTTTTTCGACCCAGCCGGCGGGGGTGACCCCATCCTTTACCAA
CACCTGTTCTGATTCTTT
>C-maderensis
TGCTAATTCGGGCTGAACTCAGCCAACCTGGAGCCCTCCTGGGCGATGACCAAATTTATA
ACGTAATCGTTACAGCTCACGCTTTCGTAATGATTTTCTTCATGGTAATGCCTCTAATGA
TCGGAGGATTCGGAAACTGACTTATCCCACTAATGATCGGGGCCCCTGATATGGCATTCC
CACGAATGAACAACATGAGCTTCTGACTTCTCCCACCTTCTTTCCTTCTCCTCCTTGCCT
CGTCTGGCGTCGAAGCTGGTGCCGGCACTGGTTGAACAGTCTACCCACCCCTCGCCGGCA
ACCTTGCCCACGCTGGGGCTTCTGTAGACCTTACAATCTTCTCCCTTCACTTGGCTGGTA
TTTCATCAATTCTAGGGGCTATTAACTTCATCACCACAATTATTAATATGAAACCACCAG
CAACCACTCAGTTCCAAACACCTCTATTTGTTTGAGCAGTCCTAATTACGGCCGTCCTAC
TCCTCCTTTCCCTGCCTGTTCTTGCCGCCGGGATTACAATGCTCTTAACAGACCGAAACC
TAAATACTACCTTCTTCGACCCCGCGGGAGGTGGAGACCCTATTCTTTACCAACACCTGT
TTTGATTCTTTGTCCACC
>D-atlanticus
GCATTCCCTCGAATAAACAATATGAGCTTCTGACTCCTCCCCCCTTCCTTTCTTCTCCTC
CTGGCCTCCTCTGGCGTAGAAGCCGGGGCCGGTACCGGCTGAACAGTCTACCCTCCCCTC
GCCGGAAACCTTGCCCACGCGGGGGCTTCGGTCGATTTAACAATCTTCTCTCTTCACCTG
GCAGGGGTGTCCTCAATCTTGGGCGCAATTAACTTTATCACAACCATTATTAATATAAAA
GCCCCCGGGACCTCGCAGTATCAAACCCCTCTATTTGTCTGAGCCGTACTGATTACTGCC
GTCTTGCTTCTCCTCTCCCTCCCGGTCCTAGCCGCAGGCATTACAATACTCTTAACGGAC
CGAAACCTAAATACCACCTTCTTTGACCCCTCCGGCGGAGGGGACCCAATCCTGTACCAG
CACCTGTTCTGATTCTTT
>D-brachycephalus
GCCTTCCCCCGAATGAATAACATGAGCTTCTGACTACTTCCACCATCCTTCCTTCTTCTC
CTGGCCTCATCCGGTGTAGAAGCTGGGGCTGGAACCGGATGAACAGTTTATCCACCCCTT
GCAGGCAACCTAGCCCACGCCGGGGCATCTGTCGACCTAACAATTTTCTCCCTCCACTTA
GCAGGTGTTTCATCTATCCTGGGGGCCATCAACTTCATTACAACCATCATCAACATGAAG
CCTCCTGCAATTACCCAATACCAAACTCCTCTGTTCGTTTGAGCAGTCCTTATTACGGCC
GTGCTTCTTCTCCTATCCCTCCCAGTGCTAGCCGCCGGCATTACGATACTCTTAACAGAC
CGAAATCTAAACACCACCTTCTTCGACCCTGCGGGGGGAGGGGACCCCATCCTTTACCAA
CACCTATTCTGATTCTTT
>D-holtii
TGGCGCCCTCCTAGGAGATGACCAGATTTACAACGTAATTGTAACAGCCCACGCCTTCGT
AATAATTTTCTTTATAGTAATGCCCATCATAATTGGGGGCTTTGGGAACTGACTAATTCC
CCTAATGATCGGTGCCCCCGACATGGCCTTCCCCCGAATAAACAATATGAGCTTCTGACT
GCTTCCCCCATCCTTCCTTCTCCTCCTAGCCTCCTCTGGTGTAAAAGCTGGAGCTGGAAC
CGGGTGAACGGTTTACCCGCCCCTTGCAGGCAACCTGGCCCACGCCGGGGCGTCTGTCGA
CCTAACAATCTTCTCCCTCCACCTAGCAGGTGTTTCATCTATCCTCGGGGCCATCAACTT
CATCACGACCATCATCAACATGAAGCCCCCTGCAATTACCCAATACCAAACCCCTCTATT
CGTATGGGCAGTTCTTATTACAGCCGTGCTTCTTCTTCTCTCCCTCCCCGTTCTAGCTGC
CGGCATTACAATACTCTTAACGGACCGAAATCTAAACACCACCTTCTTCGACCCTGCAGG
GGGAGGAGACCCCATCCTTTACCAACACCTATTCTGATTCTTTGGCCACc
>D-imberbis
GCATTCCCACGAATAAATAACATGAGCTTCTGACTCCTGCCCCCCTCTTTTCTACTCCTA
TTAGCCTCCTCTGGGGTTGAAGCTGGAGCAGGTACAGGGTGAACCGTCTATCCCCCTTTA
GCTGGAAATCTTGCCCACGCCGGAGCATCCGTTGACCTGACAATCTTCTCCCTCCACCTC
GCCGGAGTATCTTCAATTCTGGGGGCAATTAACTTCATTACTACAATTATTAATATGAAA
CCCCCAGCAATTACACAGTATCAAACCCCACTATTTGTCTGATCCGTCCTGGTAACAGCT
GTCCTACTACTTCTATCACTTCCAGTCCTTGCTGCGGGAATTACAATACTTCTAACAGAT
CGAAACTTAAACACAACATTCTTTGACCCAGCAGGAGGGGGAGACCCTATTCTTTACCAA
CACTTATTTTGATTCTTT
>D-multistriatus
GCTTTCCCCCGTATAAACAATATGAGCTTTTGACTCCTCCCCCCCTCGTTCCTTCTTCTG
CTAGCTTCTTCAGGAGTCGAATCTGGGGCCGGAACAGGATGAACAGTTTATCCGCCTCTC
GCAGGCAACTTAGCCCACGCAGGCGCATCCGTAGACTTAACCATTTTTTCTCTACACTTG
GCAGGGATCTCCTCAATTCTTGGGGCAATTAACTTCATCACTACAATTATTAACATAAAA
CCTGCCGCCATCTCCCAGTACCAAACCCCACTGTTTGTCTGAGCAGTTCTTATTACTGCC
GTTCTTCTCCTTCTCTCCCTCCCAGTTCTTGCTGCTGGCATTACAATGCTACTTACAGAC
CGAAACCTTAACACAACTTTCTTTGACCCCGCGGGGGGAGGAGACCCAATCTTGTATCAA
CACCTCTTCTGATTCTTT
>D-rafinesquii
AACCTGGCGCCCTTCTAGGGGATGACCAGATTTACAACGTAATTGTAACCGCTCACGCCT
TCGTAATAATTTTCTTCATAGTAATACCCATCATGATCGGAGGCTTTGGAAACTGACTAA
TTCCCCTAATGATCGGCGCCCCCGACATGGCTTTCCCCCGAATGAACAACATGAGCTTCT
GGCTACTTCCCCCATCCTTCCTTCTCCTCCTGGCCTCATCTGGCGTAGAAGCCGGAGCTG
GGACCGGGTGGACAGTTTACCCACCCCTTGCAGGCAACCTAGCCCACGCTGGGGCCTCTG
TCGACCTGACAATTTTCTCCCTCCACCTAGCAGGTGTCTCATCTATTCTAGGGGCTATCA
ACTTCATCACAACCATCATCAACATGAAGCCCCCTGCAATCACCCAGTACCAAACCCCTC
TGTTCGTGTGGGCAGTTCTTATTACGGCTGTGCTTCTTCTTCTATCCCTCCCTGTCCTAG
CCGCCGGCATTACAATGCTCTTGACAGACCGAAACCTAAACACTACCTTCTTCGACCCTG
CAGGGGGAGGAGACCCCATTCTTTACCAGCACCTATTCTGATTCTTTGGCCACCA
>E-balbo
CGTCaCCGCCCACGCTTTCGTAATAATCTTCTTTATAGTAATACCAATTCTGATTGGCGG
GTTCGGAAACTGACTAGTGCCACTAATGCTCGGCGCACCCGACATGGCATTCCCGCGCAT
AAACAACATGAGCTTCTGACTCCTCCCCCCTTCTTTCCTGCTCCTCCTAGCCTCCTCCGC
CGTCGAAGCAGGGGCCGGCACAGGTTGAACCGTTTATCCGCCTCTTGCCAGCAACCTGGC
TCACGCCGGAGCTTCTGTTGATCTGACTATTTTCTCGCTTCACCTCGCCGGCATCTCCTC
AATCCTAGGAGCCATCAACTTTATCACAACTATCATTAACATGAAGCCCCCAGCCATTAC
TCAATACCAAACCCCCTTATTTGTGTGAGCAGTCCTTATCACTGCTGTTCTCCTTCTTCT
CTCCCTCCCCGTCTTAGCAGCGGGGATTACGATACTTCTTACGGACCGAAACTTAAACAC
AACCTTCTTTGACCCTGCAGGGGGAGGTGACCCAATTCTTTACCAACACCTATTCTGATT
CTTTGGCCACCCAGAAAGTCTAA
>G-denudatum
TAATAATCTTCTTCATGGTGATGCCTGTCATAATCGGAGGCTTCGGCAACTGACTGATCC
CCCTAATAATCGGGGCCCCCGACATAGCTTTCCCCCGGATAAACAACATGAGCTTCTGAC
TCCTGCCCCCCTCCTTCCTCATGCTACTCGCCTCCTCCGCCGTTGAAGCCGGGGCCGGAA
CTGGGTGAACAGTCTACCCTCCCCTTGCCAGCAACTTGGCACATGCTGGGCCTTCTGTTG
ATTTAACCATCTTCTCCTTACATCTCGCAGGGATTTCCTCAATCCTAGGGGCAATCAACT
TCATTACAACAATCATCAACATAAAACCCCCCACTGCAACCCAGTATCAGACACCCCTCT
TCATCTGAGCTGTCCTTGTCACAGCAATCCTTCTCCTCTTATCTCTTCCCGTCCTAGCGG
CTGGCATTACCATGCTCCTAACGGATCGAAACCTGAACACGTCCTTCTTCGACCCCGCAG
GTGGTGGTGACCCCATTCTCTACCAACACCTCTTCTGATTCTTTGGCCACCCA
>G-elongatum
TTATAATTGGGGGTTTCGGGAATTGACTAATCCCTCTAATAATTGGAGCCCCTGATATAG
CATTCCCCCGAATAAACAACATAAGCTTCTGACTCCTTCCCCCCTCTTTTCTCCTCTTGC
TTGCCTCCTCAGGAGTTGAAGCCGGAGCCGGGACAGGATGAACAGTCTACCCTCCCCTCT
CCAGCAACTTAGCCCACGCAGGAGCTTCAGTTGACCTAACTATCTTCTCCCTCCACCTTG
CAGGAGTCTCCTCAATCCTCGGGGCAATTAACTTTATCACCACAATTATTAACATAAAAC
CCCCTGCCACCTCCCTGTACCAAACCCCCCTCTTCATCTGAGCCGTCCTTGTTACAGCCG
TCCTCCTCCTCCTCTCACTCCCAGTCTTAGCCGCTGGAATCACCATACTTCTGACTGATC
GAAACCTAAACACAACATTCTTTGACCCAGCAGGAGGAGGAGACCCCATCCTCTATCAAC
ATCTCTTCTGATTCTTTGGCCACCCAAAAGTC
>H-hygomii
TTATTCGAGCTGAACTTAGCCAACCCGGGGCCCTCCTCGGAGACGATCAAATCTACAATG
TGATCGTTACAGCTCACGCCTTCGTAATAATCTTCTTTATAGTTATACCAATCTTAATTG
GAGGTTTTGGAAACTGATTAATTCCTCTAATAATCGGGGCCCCCGACATAGCATTCCCAC
GAATGAATAACATAAGCTTCTGACTGCTCCCGCCCTCCTTCCTACTCCTCCTGGCCTCTT
CTGGTGTAGAAGCCGGAGCTGGCACCGGCTGAACAGTTTACCCCCCACTCGCCGGCAACC
TCGCGCACGCCGGCGCATCCGTTGACTTGACGATCTTCTCCCTGCACCTGGCGGGCGTGT
CCTCAATTCTAGGCGCTATTAACTTTATTACAACGATTATTAATATGAAATCCCCAGCAA
TCTCCCAATACCAGACCCCTCTATTTGTCTGATCTGTCTTAATTACAGCCGTACTCCTCC
TCCTCTCCCTCCCTGTCCTGGCCGCTGGTATTACAATGCTCTTGACGGACCGAAATCTAA
ACACAACCTTCTTTGACCCAGCAGGCGGGGGAGACCCTATCCTCTACCAACACCTATTCT
GATTCTTTGGCCACC
>H-macrochir
TTATTCGAGCTGAACTAAGCCAACCCGGGGCCCTCCTTGGGGACGATCAAATTTATAATG
TGATCGTAACAGCTCACGCCTTCGTAATAATCTTCTTCATAGTCATACCTATCATAATCG
GAGGTTTTGGGAACTGACTAATTCCTTTAATAATCGGAGCCCCCGACATAGCATTCCCCC
GAATAAACAACATAAGCTTCTGACTGCTCCCTCCCTCCTTCTTGCTTCTTCTTGCCTCTT
CTGGTGTCGAGGCCGGAGCAGGAACCGGCTGAACAGTCTACCCTCCGCTCGCTGGCAACC
TTGCACATGCCGGGGCCTCAGTTGATCTAACAATCTTCTCACTCCATCTAGCAGGTGTCT
CATCAATCTTGGGCGCTATCAACTTTATTACAACCATTATTAATATAAAATCCCCCGCAA
TCTCCCAATACCAAACCCCTCTCTTTGTCTGGGCAGTCTTAATCACAGCTGTTCTCCTCC
TCCTATCCCTCCCCGTCCTGGCCGCCGGCATCACAATACTCCTAACAGACCGAAATCTAA
ACACAACTTTCTTTGACCCCGCAGGCGGGGGAGACCCCATCCTCTACCAGCACCTATTCT
GATTCTTTGGCCACC
>H-taaningi
TTATTCGCGCTGAACTAAGCCAACCCGGGGCCCTCCTCGGGGATGACCAGATCTATAATG
TGATCGTAACAGCTCACGCCTTCGTAATAATCTTCTTTATAGTCATACCCATCATAATCG
GAGGCTTTGGAAACTGACTAATTCCCCTAATAATCGGAGCCCCCGACATAGCATTCCCCC
GAATAAATAACATAAGCTTCTGACTGCTCCCTCCCTCTTTCCTGCTTCTTCTCGCCTCTT
CCGGCGTGGAAGCCGGAGCAGGAACCGGCTGAACAGTCTATCCCCCGCTCGCTGGCAATC
TCGCACATGCCGGAGCCTCGGTTGACCTAACAATCTTCTCACTTCACCTAGCAGGTGTCT
CATCAATCTTAGGCGCCATCAACTTTATTACAACCATTATTAATATGAAGTCCCCAGCAA
TCTCCCAATACCAGACCCCTCTATTTGTCTGAGCAGTCTTAATTACAGCTGTTCTTCTCC
TCCTGTCCCTCCCCGTCCTGGCCGCTGGTATTACCATACTCCTAACAGACCGAAACCTAA
ATACAACTTTCTTTGACCCCGCAGGCGGGGGAGACCCTATCCTTTACCAACATCTATTCT
GATTCTTTGGCcac
>L-alatus
GCATTCCCTCGGATGAATAATATGAGCTTCTGACTCCTCCCACCCTCTTTCCTTCTTCTC
CTAGCCTCATCCGGCGTTGAAGCGGGAGCCGGCACTGGCTGAACAGTTTACCCTCCTCTA
GCAGGCAACCTTGCCCACGCTGGAGCTTCTGTAGACCTCACTATCTTCTCACTTCATCTG
GCAGGTGTTTCATCAATTCTTGGTGCTATTAATTTCATCACAACTATCATCAACATGAAA
CCCCCGGCAATCACTCAATACCAGACCCCTCTGTTCGTATGAGCTGTTATGATCACTGCC
GTGCTCCTACTCCTCTCACTTCCTGTGCTAGCGGCTGGAATTACCATGCTTCTAACAGAC
CGAAACTTAAATACTACCTTCTTTGACCCTGCTGGCGGAGGAGACCCAATCCTTTACCAG
CACCTCTTCTGATTCTTT
>L-guentheri
GCCTTCCCCCGAATGAACAACATGAGTTTCTGACTTCTCCCACCATCTTTCCTCCTTCTG
CTAGCCTCGTCTGGCATCGAAGCCGGGGCAGGAACAGGCTGAACAGTCTACCCTCCACTC
GCAGGCAATCTTGCCCACGCGGGGGCCTCAGTAGACCTAACAATCTTCTCGCTACATCTA
GCTGGTATTTCTTCAATTCTTGGGGCTATCAACTTTATTACAACTATTATCAACATGAAA
CCACCAGCAACTACTCAATTCCAAACACCCCTGTTTGTTTGAGCAGTTCTAATTACAGCC
GTTCTCCTGCTCCTTTCCCTCCCCGTCCTGGCTGCAGGAATTACTATGCTCCTAACAGAC
CGAAACTTAAACACCACCTTCTTCGACCCCGCAGGAGGGGGAGACCCTATTCTATACCAA
CACCTCTTCTGATTCTTT
>L-pontifex
GGACTGCTCTAAGCCTCCTAATCCGAGCGGAGCTTAGCCAGCCTGGCGCCCTCCTTGGCG
ACGACCAAATCTACAACGTAATCGTTACAGCTCATGCCTTCGTAATAATCTTCTTTATGG
TAATACCCATTATGATCGGAGGTTTCGGAAACTGACTGATCCCTTTAATGATCGGGGCAC
CCGACATAGCATTCCCTCGAATAAATAACATAAGCTTCTGACTCCTCCCACCATCTTTCC
TTCTCCTTCTTGCTTCCTCTGGCGTAGAAGCCGGGGCTGGTACCGGTTGAACAGTCTATC
CCCCACTTGCTAGCAATCTCGCACACGCGGGGGCTTCTGTAGACCTAACAATCTTCTCAC
TTCATCTAGCAGGTGTTTCATCAATTCTGGGAGCAATCAACTTTATTACAACTATCATTA
ATATAAAACCCCCTGCCATGACGCAGTTTCAAACACCCCTATTCGTCTGAGCGGTCCTTA
TTACAGCCGTACTCCTTCTGCTTTCACTCCCTGTCTTAGCTGCCGGCATCACAATGCTCC
TAACAGACCGAAATCTAAACACCACTTTCTTCGACCCTGCAGGAGGTGGTGACCCCATTC
TTTACCAACACCTCTTCTGATTCTTTGGCCAC
>L-nobilis
AACCCGGAGCCCTCCTAGGCGACGACCAGATTTATAATGTAATCGTGACAGCTCACGCTT
TTGTAATAATCTTCTTTATAGTAATGCCTATCATGATTGGAGGATTTGGTAATTGACTAA
TTCCCCTAATGATCGGAGCCCCCGACATGGCATTCCCCCGAATGAATAACATGAGCTTTT
GACTCCTGCCGCCATCTTTCCTTCTCCTCCTAGCCTCATCAGGGGTTGAAGCAGGAGCCG
GTACTGGCTGAACAGTTTATCCCCCACTAGCGGGCAACCTCGCCCATGCTGGGGCCTCTG
TAGACCTTACAATCTTCTCGCTACACCTAGCAGGTGTTTCATCAATTCTTGGTGCTATTA
ACTTTATTACAACCATCATCAACATGAAGCCCCCAGGGATCACTCAATACCAAACCCCCT
TGTTCGTTTGAGCTGTAATGATTACTGCCGTACTTCTTCTTCTCTCACTCCCCGTTCTAG
CCGCTGGGATTACTATGCTTCTCACAGACCGAAACTTAAATACCACCTTCTTTGACCCCG
CTGGCGGTGGAGACCCAATCCTTTACCAACACCTATTCTGATTCTTTGGCCAcc
>L-pusillus
TTCGAGCTGAACTCAGCCAACCCGGAGCCCTACTCGGCGACGATCAAATTTACAACGTAA
TCGTAACAGCCCACGCTTTTGTTATAATCTTCTTTATGGTAATACCTATTATGATTGGAG
GCTTCGGAAACTGACTAATCCCACTTATGATCGGAGCCCCCGATATGGCATTCCCCCGAA
TGAATAACATGAGCTTCTGACTCCTTCCACCATCCTTCCTACTTCTCCTTGCCTCATCAG
GCGTTGAAGCAGGGGCTGGTACCGGCTGAACGGTTTACCCTCCCCTAGCAGGGAACCTCG
CCCACGCCGGAGCCTCTGTAGACCTCACAATTTTCTCACTTCATCTGGCAGGTGTTTCAT
CTATTCTTGGTGCAATTAATTTCATCACAACTATCATTAATATAAAACCCCCAGCAATCA
CTCAGTACCAAACCCCTCTGTTCGTCTGAGCTGTAATAATTACAGCTGTGCTTCTTCTCC
TCTCCCTTCCCGTGCTAGCCGCTGGTATTACTATGCTTCTGACGGACCGAAACCTCAATA
CTACCTTCTTTGACCCTGCTGGCGGAGGTGATCCCATCCTCTACCAACACTTATTCTGAT
TCTTTGGCCACCa
>L-dofleini
GAGCAGAGCTGAGCCAACCCGGAGCCCTCCTAGGGGACGACCAAATCTACAACGTAATCG
TCACAGCCCACGCTTTCGTAATAATTTTCTTTATGGTTATACCCCTTATAATTGGAGGAT
TCGGTAACTGATTAATTCCCCTCATGATCGGGGCCCCCGATATAGCCTTCCCTCGAATAA
ACAACATAAGCTTCTGACTTCTCCCACCCTCCTTCCTCCTCCTTTTAGCCTCATCTGGCG
TAGAAGCGGGGGCTGGCACCGGTTGAACCATTTACCCCCCACTCGCAGGCAACCTTGCCC
ACGCTGGGGCCTCAGTCGACTTAACAATCTTCTCCCTACACCTGGCGGGAATCTCGTCAA
TTCTGGGAGCAATTAACTTTATCACGACCATTATTAATATAAAACCCCCTGCAATTACCC
AATACCAAACCCCTCTATTTGTATGGGCAGTCCTAATTACAGCAGTACTCCTCCTCCTAT
CCCTCCCGGTCCTAGCTGCTGGCATTACAATGCTCTTAACAGACCGAAACCTAAACACCA
CCTTCTTCGACCCGGCAGGAGGAGGAGACCCAATCCTTTACCAACACCTATTCTGATTCT
TTGGCCACC
>M-acutirostris
CGCCTTCGTAATAATTTTCTTTATAGTAATACCAATTATGATTGGTGGCTTTGGAAACTG
ACTCATCCCACTTATAATTGGCGCCCCTGATATAGCATTCCCCCGAATAAATAACATGAG
CTTCTGACTTCTTCCCCCATCTTTCCTGCTTCTTCTCGCCTCTTCTGGCGTAGAAGCCGG
AGCCGGTACTGGTTGAACGGTATACCCGCCCTTAGCTGGAAACTTAGCCCATGCAGGCGC
ATCTGTAGACTTGACTATTTTTTCCCTACATTTAGCAGGGATTTCATCAATTCTAGGGGC
AATTAACTTCATTACAACCATTATTAATATAAAACCCCCTGCCATCTCTCAGTACCAAAC
ACCATTGTTTGTTTGAGCCGTACTAATTACCGCAGTACTTCTCCTCCTCTCTCTCCCTGT
TCTTGCCGCCGGTATTACAATGTTACTAACAGATCGTAACCTTAACACCACTTTCTTTGA
TCCGGCAGGAGGCGGAGACCCAATTCTTTATCAACATCTATTTTGATTCTTTGGCCACCA

>M-affine
TCTCCTTATCCGAGCCGAACTCAGCCAACCTGGCGCCCTACTTGGGGATGACCAAATTTA
TAACGTAATCGTTACCGCTCACGCCTTCGTAATAATCTTCTTTATAGTAATACCCATCAT
AATCGGAGGCTTCGGAAACTGACTCATCCCTCTAATAATCGGAGCCCCTGACATAGCATT
CCCCCGAATAAATAATATGAGCTTCTGACTCCTCCCACCATCCTTCCTCCTTCTTTTAGC
ATCCTCTGGGGTAGAAGCTGGAGCAGGGACTGGTTGAACAGTTTATCCTCCCCTCGCCGG
AAACCTTGCCCACGCAGGAGCCTCTGTTGACCTAACCATCTTCTCACTCCATTTGGCAGG
TGTCTCCTCAATTCTTGGGGCCATCAATTTTATTACAACTATTATCAATATAAAAGCCCC
TGCTGTCTCACAATATCAAACCCCCTTATTTGTCTGAGCCGTATTAATTACCGCCGTTCT
CCTGCTTCTATCCCTTCCGGTACTAGCCGCAGGCATCACTATGCTCTTAACAGACCGAAA
CCTAAATACCACCTTCTTTGACCCGGCCGGCGGAGGTGATCCTATTCTCTACCAACACCT
ATTCTGATTCTTTGGCCACC
>M-affinis
GCTTTTCCCCGCATAAACAACATGAGCTTCTGATTACTCCCACCGTCTTTTTTACTTCTT
TTGGCGTCTTCCGCCGTTGAAGCAGGAGCCGGGACAGGCTGAACTGTTTATCCCCCCCTT
GCCAGCAATTTGGCCCACGCCGGGGCTTCCGTCGACTTAACCATCTTCTCCCTCCACCTA
GCTGGAATTTCCTCTATTCTGGGAGCTATCAATTTTATTACCACAATCATCAATATAAAA
CCCCCAGCTATTACGCAATACCAGACCCCTCTCTTTGTCTGAGCAGTACTAATTACTGCT
GTTCTTCTCCTACTGTCCCTCCCCGTCCTCGCAGCAGGAATTACAATACTTCTCACAGAC
CGAAATCTGAATACAACCTTCTTTGACCCGGCAGGGGGCGGCGACCCCATTCTGTATCAA
CATCTGTTCTGATTCTTT
>M-asperum
GGACTGCCCTAAGTCTCCTCATCCGAGCAGAACTTAGCCAGCCCGGAGCCCTACTCGGAG
ATGACCAAATCTACAATGTAATCGTTACAGCACATGCCTTCGTAATAATCTTCTTTATAG
TAATACCTATCATAATTGGAGGCTTCGGCAACTGATTAATTCCCCTTATGATTGGAGCAC
CAGATATAGCATTCCCTCGAATAAATAATATAAGCTTCTGACTCCTTCCGCCCTCTTTCC
TTTTACTCCTAGCCTCCTCAGGCGTAGAAGCAGGGGCAGGAACAGGCTGAACAGTTTATC
CTCCCCTTGCTGGAAACTTAGCCCACGCTGGGGCCTCTGTTGACTTAACAATCTTTTCAC
TTCATCTAGCCGGTGTGTCCTCAATTCTAGGAGCAATTAATTTTATTACAACAATTATTA
ATATAAAACCCCCTGCAATCTCCCAGTACCAAACCCCTTTATTTGTTTGAGCTGTCCTAA
TTACCGCTGTACTCCTTCTTCTCTCCCTTCCCGTTTTAGCTGCCGGCATCACGATGCTTC
TAACAGACCGAAACCTAAATACCACTTTCTTTGACCCCGCAGGCGGTGGTGATCCTATTC
TATATCAGCACTTATTCTGATTCTTTGGCCACAc
>M-johnsonii
GCATTTCCTCGAATAAACAACATAAGCTTCTGGCTACTTCCTCCATCTTTTCTCCTCCTC
CTCGCCTCCTCTGGAGTAGAGTCGGGGGCAGGGACTGGGTGAACAGTTTACCCCCCTCTC
TCAGGCAACCTGGCCCATGCTGGAGCTTCTGTTGACCTAACAATTTTCTCCCTTCATCTG
GCCGGGGTATCCTCAATTCTAGGGGCCATTAACTTTATCACAACAATTATTAATATGAAG
CCCCCGGCTATTTCTCAATACCAGACCCCCCTCTTCGTATGGTCCGTCTTGATCACCGCA
GTCCTCCTTTTACTCTCCCTGCCTGTCCTTGCTGCTGGTATTACCATACTCCTGACTGAC
CGGAATCTAAACACAACCTTCTTTGACCCCGCAGGAGGGGGTGACCCAATCCTTTACCAA
CACCTATTCTGATTCTTT
>M-obtusirostre
GCATTCCCTCGAATAAACAACATAAGCTTCTGACTTCTTCCACCCTCCTTCCTTCTTCTC
CTGGCCTCCTCTGGGGTAGAAGCTGGAGCCGGGACAGGTTGAACAGTTTACCCTCCACTT
GCCGGAAACCTGGCCCACGCCGGAGCCTCAGTCGACCTTACAATCTTCTCCCTTCACCTA
GCTGGTGTGTCATCAATTTTAGGGGCCATTAATTTCATTACAACTATTATTAATATAAAA
CCCCCTGCGATCTCTCAATACCAAACACCTCTATTTGTCTGAGCAGTCCTAATCACAGCT
GTTCTTCTCCTTCTTTCCCTTCCTGTCTTAGCTGCCGGCATTACAATACTTCTGACAGAC
CGAAATCTAAACACCACTTTCTTCGACCCCGCAGGTGGTGGTGATCCTATCCTATACCAG
CATCTGTTCTGATTCTTT
>M-punctatus
GCATTCCCACGAATAAACAACATAAGCTTCTGACTCCTTCCCCCATCCTTTTTACTCCTA
TTAGCCTCTTCAGGAGTTGAGGCCGGGGCAGGAACAGGATGAACCGTCTACCCCCCTTTG
GCCGGAAATCTGGCGCATGCAGGAGCATCCGTCGATTTAACAATTTTCTCTCTTCACCTA
GCCGGAGTCTCCTCAATCCTAGGTGCTATTAACTTCATCACTACAATTATTAATATAAAA
CCCCCGGCAATTACACAATATCAAACCCCTTTATTTGTGTGATCAGTCCTAGTCACAGCC
GTACTTCTGCTTCTATCCTTACCTGTGCTTGCTGCAGGAATTACAATGCTACTTACCGAT
CGAAACCTAAACACCACCTTCTTTGACCCGGCGGGAGGAGGAGATCCTATTCTCTACCAA
CACCTATTCTGATTCTTT
>N-resplendens
CCAACCTGGGGCCCTCCTAGGGGACGATCAAATTTATAATGTAATCGTAACAGCTCATGC
TTTCGTAATAATTTTCTTTATAGTAATGCCTATCATAATTGGGGGATTCGGAAATTGACT
AATTCCCCTTATGATCGGAGCCCCCGATATAGCATTCCCTCGAATAAATAACATAAGCTT
CTGACTCCTCCCACCTTCTTTCCTTCTTCTTCTGGCTTCCTCAGGCGTAGAAGCTGGGGC
TGGTACTGGCTGAACAGTTTATCCACCTCTAGCTGGCAATTTAGCCCATGCTGGAGCTTC
CGTTGACTTAACAATTTTTTCACTACATCTAGCAGGTGTCTCATCAATTCTTGGCGCAAT
TAACTTTATTACAACTATTATTAATATAAAACCCCCTGCAATTTCACAGTACCAGACTCC
CTTATTTGTCTGAGCAGTACTAATTACTGCTGTACTTCTACTCCTCTCACTTCCTGTCCT
AGCTGCCGGCATCACAATGCTTTTAACAGATCGAAATCTAAATACTACCTTCTTTGACCC
CGCAGGAGGAGGAGATCCTATTCTCTACCAACACCTATTCTGATTCTTTGGCCAcCa
>M-selenops
GCATTTCCTCGAATGAACAACATAAGCTTCTGACTTCTCCCACCCTCCTTCCTTCTCCTC
CTAGCTTCCTCTGGTGTAGAGGCTGGGGCCGGAACAGGATGAACAGTTTATCCTCCACTC
GCCGGGAACCTAGCCCATGCCGGAGCTTCGGTTGACTTAACGATTTTCTCGCTTCACTTA
GCTGGTGTCTCATCAATCCTCGGGGCCATCAACTTCATCACAACTATTATTAATATAAAA
CCCCCTGCGATTTCTCAATACCAGACCCCTCTATTTGTCTGAGCTGTTCTAATTACTGCT
GTCCTTCTTCTTCTCTCCCTCCCCGTCTTAGCTGCCGGCATTACAATGCTTCTAACAGAC
CGAAACCTAAACACTACTTTCTTTGACCCCGCAGGCGGTGGTGACCCTATCCTTTACCAA
CACCTATTTTGATTCTTT
>P-arafurensis
AAGGAACAGCTTTAAGCCTGCTCATCCGAGCTGAATTAAACCAACCAGGCGCCCTTCTTG
GAGACGACCAGATCTACAATGTAATTGTTACAGCACATGCTTTCGTAATGATTTTCTTTA
TAGTAATACCAATTATGATCGGAGGGTTTGGAAACTGACTCATCCCCCTAATGATTGGGG
CCCCAGACATGGCATTTCCCCGAATAAATAACATAAGCTTTTGACTACTTCCTCCTTCTT
TCCTTTTACTCCTAGCTTCTTCCGGAGTAGAGGCTGGAGCCGGAACCGGATGAACTGTAT
ACCCACCCCTAGCCGGCAACCTAGCTCACGCAGGGGCATCCGTTGACTTAACTATTTTCT
CCTTACACTTAGCAGGGGTTTCCTCAATCCTTGGAGCTATTAATTTTATTACAACAATCA
TTAATATGAAACCCGCAGCCATTTCTCAATATCAAACTCCCCTCTTTGTTTGATCAGTAT
TAATTACAGCAGTTCTTCTCCTGTTATCCCTGCCCGTCCTTGCCGCTGGTATTACAATAC
TCCTCACAGACCGAAACTTAAACACAACATTTTTTGACCCGGCAGGCGGAGGAGATCCTA
TTCTTTATCAACATTTGTTCTGATTCTTTGGCCACCCA
>R-hippoglossoides
ATAGTAATACCCATTATGATCGGGGGTTTCGGAAACTGGCTTATTCCACTAATAATTGGA
GCCCCAGATATGGCTTTCCCTCGAATAAATAACATGAGTTTCTGACTTCTTCCCCCATCC
TTTCTTCTCCTCTTAGCCTCTTCAGGTGTTGAAGCTGGGGCAGGTACGGGGTGAACCGTT
TATCCACCACTAGCTGGTAATCTGGCCCACGCCGGAGCATCCGTTGACCTAACAATCTTC
TCACTTCACCTTGCAGGGATTTCGTCAATTCTGGGGGCAATTAACTTTATTACTACCATC
ATCAACATGAAACCCACAACAGTTACTATGTACCAAATCCCATTATTTGTTTGAGCCGTT
CTAATTACCGCCGTACTTCTTCTTCTGTCCCTTCCCGTCTTAGCCGCAGGGATTACAATG
CTACTAACAGACCGCAACCTCAACACAACCTTTTTTGACCCCGCCGGGGGTGGTGACCCC
ATCCTCTATCAACACCTATTCTGATTCTTTGGCCACCCA
>S-veranyi
AACCTGGAGCCCTCCTCGGGGATGACCAGATTTATAATGTAATTGTTACAGCTCACGCCT
TTGTAATAATCTTTTTTATAGTTATACCTATTATAATTGGCGGGTTCGGAAACTGACTAA
TCCCGCTTATGATCGGGGCCCCTGACATAGCATTCCCCCGAATAAATAATATGAGCTTCT
GACTTCTCCCGCCTTCCTTCCTCCTTCTCTTAGCATCCTCAGGCGTAGAGGCCGGCGCTG
GGACGGGTTGAACTGTCTACCCGCCCCTCGCTGGGAACCTCGCCCACGCTGGAGCCTCTG
TCGACTTAACTATCTTCTCCCTTCACCTAGCAGGGGTCTCATCAATCCTTGGTGCAATTA
ATTTTATTACAACTATTATTAACATGAAGTCCCCCGCAATTTCCCAGTACCAAACACCTC
TATTTGTTTGAGCCGTCCTCATTACAGCTGTTCTCCTCCTTCTCTCTCTCCCCGTTCTAG
CCGCCGGCATCACAATGCTCTTGACGGATCGAAACTTAAACACCACCTTCTTCGACCCCG
CAGGAGGGGGAGACCCTATCCTTTATCAGCACCTATTCTGATTCTTTGGCCACC
>V-nimbaria
TCTTCTTATCCGGGCAGAGCTGAGCCAGCCCGGGGCTCTCCTTGGTGATGACCAAATTTA
TAATGTAATCGTCACTGCGCACGCTTTCGTGATGATTTTCTTCATAGTAATACCTCTAAT
AATTGGAGGCTTCGGCAACTGGCTGATCCCCCTAATGATTGGGGCCCCCGACATGGCTTT
CCCCCGAATGAACAATATGAGTTTCTGACTCCTCCCCCCTTCCTTCCTTCTCCTCTTGGC
ATCATCAGGTGTTGAGGCAGGAGCCGGAACAGGGTGAACTGTCTACCCCCCTTTGGCAGG
CAATCTCGCGCATGCGGGAGCCTCAGTAGACCTAACCATCTTTTCGCTTCATTTAGCGGG
CATCTCATCTATTCTAGGGGCCATCAACTTTATTACGACTATTATCAATATGAAGCCTCC
TGCAATTTCTCAGTACCAGACCCCCCTATTTGTCTGAGCAGTCTTAGTCACAGCGGTCCT
CCTACTACTCTCTCTCCCTGTTCTAGCTGCCGGCATCACAATGCTACTTACAGACCGAAA
CCTCAATACAACCTTCTTTGACCCTGCTGGGGGAGGAGACCCCATTCTCTACCAACACCT
TTTCTGATTCTTTGGCCACC
>N-valdiviae
GCATTCCCTCGAATAAATAATATAAGCTTCTGACTCCTCCCACCCTCTTTCCTTCTCCTC
TTATCCTCGTCTGGGGTAGAGGCTGGTGCCGGCACTGGCTGAACAGTGTACCCCCCACTT
GCTGGCAACCTCGCCCACGCAGGAGCTTCAGTAGACCTAACTATTTTCTCACTTCACCTG
GCAGGTGTCTCTTCAATTTTAGGTGCAATTAATTTCATCACAACTATCATCAACATAAAA
TCCCCTGCCATCTCACAGTACCAAACCCCCCTGTTCGTCTGAGCTGTTCTTATCACAGCT
GTTCTTCTTCTCCTCTCACTTCCTGTGCTAGCAGCTGGTATTACAATGCTATTAACCGAC
CGTAATCTTAACACCACCTTCTTTGATCCCGCAGGAGGGGGAGACCCCATCCTTTACCAG
CACTTATTCTGATTCTTT
>T-minimus
GCATTCCCACGGATAAACAACATGAGCTTCTGACTTCTCCCACCCTCTTTCATCCTCCTC
TTAGCCTCATCTGGCATCGAAGCCGGGGCAGGTACAGGGTGAACAGTCTACCCTCCACTC
GCTGGCAACCTGGCGCACTCTGGAGCCTCTGTAGACCTGACAATCTTTTCACTTCACCTG
GCCGGGATCTCATCAATTCTTGGTGCCATTAATTTTATTACGACCATCATTAATATAAAA
CCGCCAGCAACTACTCAATTCCAAACACCTCTGTTTGTTTGGGCAGTCTTAATTACCGCT
GTTCTGCTCCTTCTTTCCCTGCCCGTCCTAGCCGCTGGAATTACGATACTCCTTACGGAC
CGAAACTTAAACACCACTTTCTTCGACCCTGCAGGAGGGGGAGACCCCATCCTATATCAG
CACCTTTTCTGATTCTTT
